# Supplementary material for: Acyl-Nω-methylserotonins and Branched-chain Acylserotonins in Lemon and Other Citrus Seeds—New Lipids with Antioxidant Properties and Potential Pharmacological Applications
Source: Biomolecules. 2022 Oct 20;12(10):1528. doi: 10.3390/biom12101528 (PMC9599447; doi:10.3390/biom12101528)
Supplement: Supplementary file 1 [file biomolecules-12-01528-s001.zip]

Archive with 1 entries (1 files):
- biomolecules-1945043-supplementary.pdf
